# Supplementary material for: Valorization of Hemp Hurds as Bio-Sourced Additives in PLA-Based Biocomposites
Source: Polymers (Basel). 2021 Nov 1;13(21):3786. doi: 10.3390/polym13213786 (PMC8587083; doi:10.3390/polym13213786)
Supplement: Supplementary file 1 [file polymers-13-03786-s001.zip]

Archive with 1 entries (1 files):
- polymers-1424897-supplementary.pdf
